# Supplementary material for: Is Chronic Whiplash-Associated Disorder Associated with Central Nervous System Impairments? A Controlled Observational Study in a Lithuanian Cohort
Source: J Clin Med. 2025 Sep 3;14(17):6222. doi: 10.3390/jcm14176222 (PMC12429458; doi:10.3390/jcm14176222)
Supplement: Supplementary file 1 [file jcm-14-06222-s001.zip]

Archive with 2 entries (2 files):
- jcm-3750445-supplementary File S1.pdf
- jcm-3750445-supplementary.pdf
